# Supplementary material for: Safety, Efficacy, and Patient-Reported Outcomes of the PureWick™ System Versus Comparator for Nocturnal Urinary Incontinence in the Home Setting: Results of a Randomized Trial
Source: J Clin Med. 2025 Dec 9;14(24):8699. doi: 10.3390/jcm14248699 (PMC12734071; doi:10.3390/jcm14248699)
Supplement: Supplementary file 1 [file jcm-14-08699-s001.zip]

Archive with 3 entries (3 files):
- S1_Statistical Considerations.pdf
- S2_Measurement Anomalies.pdf
- S3_Draize scoring table.png
